# Supplementary material for: Impact of reference design on estimating SARS-CoV-2 lineage abundances from wastewater sequencing data
Source: Gigascience. 2024 Aug 8;13:giae051. doi: 10.1093/gigascience/giae051 (PMC11308188; doi:10.1093/gigascience/giae051)
Supplement: giae051_Supplemental_Files [file giae051_supplemental_files.zip]

Archive with 7 entries (7 files):
- FigureS1_Supplement.png
- FigureS2_Supplement.png
- FigureS3_Supplement.pdf
- FigureS4_Supplement.png
- FigureS5_Supplement.png
- FigureS6_Supplement.png
- supplement.tex
