# Supplementary material for: Impact of reference design on estimating SARS-CoV-2 lineage abundances from wastewater sequencing data
Source: Gigascience. 2024 Aug 8;13:giae051. doi: 10.1093/gigascience/giae051 (PMC11308188; doi:10.1093/gigascience/giae051)
Supplement: giae051_Supplemental_Files [file giae051_supplemental_files.zip › supplement.tex]

\clearpage
\section*{Supplement}

\renewcommand{\thetable}{S\arabic{table}}
\renewcommand{\tablename}{Supplementary Table}
\setcounter{table}{0}

\renewcommand{\thefigure}{S\arabic{figure}}
\renewcommand{\figurename}{Supplementary Figure}
\setcounter{figure}{0}

\FloatBarrier

\begin{figure*}%[b!]  %% Add a [b!] if you prefer the wide image at the bottom of the page
\centering
\includegraphics[width=.95\textwidth]{FigureS1_Supplement.png}
\caption{Top: The pandemic background across Europe between 01 February and 30 April 2021 was built with \href{https://nextstrain.org/ncov/gisaid/global/6m}{Nextstrain.org}. Bottom: The \href{https://outbreak.info}{outbreak.org} variant report for Germany displaying the SARS-CoV-2 lineage prevalence from February to March 2021 based on GISAID sequence data. The most dominant lineages in the plot from bottom to top: light blue = B.1.1.7, light green = B.1, purple = B.1.177.86, light grey = other, blue = B.1.258, dark grey = B.1.221, yellow = B.1.177, orange = B.1.160, light brown = B.1.177.81}
\label{sfig:paneuger-background}
\end{figure*}


\begin{figure*}%[b!]  %% Add a [b!] if you prefer the wide image at the bottom of the page
\centering
\includegraphics[width=.95\textwidth]{FigureS2_Supplement.png}
\caption{Top: The pandemic background across Europe between 01 October and 31 December 2021 was built with \href{https://nextstrain.org/ncov/gisaid/global/6m}{Nextstrain.org}. Bottom: The \href{https://outbreak.info}{outbreak.org} variant report for South Africa displaying the SARS-CoV-2 lineage prevalence from October to December 2021 based on GISAID sequence data. The most dominant lineages comprise sub-lineages of Delta and Omicron, but also B.1.351 (light green) and C.2 (light orange).}
\label{sfig:ffmairport-background}
\end{figure*}

\subsection{Alternative allele frequency and size of reference database impact the \kallisto{} method but the effects are dependent on sample composition}
\label{sec:aaf-suppl}

\subsubsection{Pan-EU-GER}
Across all samples and experiments, we found the predictions of the \kallisto{} method to reflect the pandemic background in Germany well. Alpha and its sub-lineages were among the most prominent predictions within the time frame of wastewater sampling (Supplementary \autoref{sfig:Pan-EU-GER-aaf}). For most samples, we found Alpha and Q.1 to be the most abundant (sub-)lineages. The \kallisto{} method predicted distinctly varying abundances for sub-lineages other than Alpha, Beta, Gamma, or B.1.617 (summarized as "Other") across the \emph{Pan-EU-GER} samples. We chose a cutoff of 1\,\% abundance to differentiate true positive predicted lineages from false positive noise. On average, we found the pseudo-alignment-based approach to detect around 20--30\,\% abundance of noise across all samples and parameter settings.
At the minimum reference size (Supplementary \autoref{stab:min-ref}), we observed for some samples a slightly decreasing amount of noise and a slightly increasing abundance for Alpha sub-lineages and "Others" when increasing the AAF threshold (e.g., sample INF\_21051\_D).  We found, that the number of “Others” sub-lineages above 3\,\% abundance decreased with increasing reference size. Across all experiments, we found the sample INF\_21011\_D to be the only one to be predicted with one or two “Others” sub-lineages of at least 3\,\% abundance. 

With increasing AAF threshold, we found distinct shifts in the estimated abundances for B.1.1.7 and Q.1. We observed those shifts to behave complementary but not consistently across all reference sizes: At the minimum reference size, we observed Alpha abundance predictions to distinctly increase and Q.1 abundances to  decrease across all samples with increasing AAF threshold. Conversely, for reference size 5, we found Alpha abundance predictions to first increase and then decrease again with increasing AAF threshold. Vice versa, we observed Q.1 abundances to decrease and then increase again. 
At the largest reference size of 20 sequences per lineage, we observed a consistent decrease in Alpha abundance estimates and a consistent increase in Q.1 abundance estimates with increasing AAF threshold. Furthermore, we found abundances of other Alpha sub-lineages like Q.4 and Q.6 to also increase and decrease across varying parameter settings without following a clear pattern, but found the predicted abundances to not change as distinctly.

Overall, we found the performance of the \kallisto{} method to be mostly robust with varying settings for the AAF threshold and reference size. We observed the impact of those parameter changes to be stronger for more closely related lineages in a sample and in some cases to become weaker at larger reference sizes. 

\subsubsection{FFM-Airport}
Across all parameter settings, the resulting abundance profiles for the \emph{FFM-Airport} data set reflected the pandemic background in Europe and South Africa well around the time frame of wastewater sampling: the \kallisto{} method estimated Delta and its sub-lineages to represent the most abundant lineages and detected small proportions of Omicron (Supplementary \autoref{sfig:omicron-aaf-sub-lineages}). We chose a cutoff of 1\,\% abundance to differentiate true positive lineages from false positive noise and labelled sub-lineages with a minimum abundance of 3\,\%. Because the \kallisto{} method detected Omicron sub-lineages at abundances below 3\,\%, the quantified levels are not labelled and due to the scale of Supplementary \autoref{sfig:omicron-aaf-sub-lineages} not visible. However, when grouped by parent lineage, the predicted Omicron proportions become obvious. On average, we found the \kallisto{} method to detect around 50\,\% abundance of noise across all parameter settings.

At the minimum reference size (Supplementary\autoref{stab:min-ref}), we observed a decreasing amount of low abundant noise with increasing AAF threshold. In contrast, with larger reference sizes, we found the amount of low abundant noise to change slightly and not follow a consistent pattern. Overall, we found the amount of noise to increase with increasing reference size. 
We observed the abundance estimates to increase for individual Delta sub-lineages with increasing AAF threshold. Specifically, we found the set of the most abundant Delta sub-lineages to change at every increase. Some examples for Delta sub-lineages that alternately were estimated among the most abundant lineages within a sample are AY.43.1 and AY.43.2, AY.43.3 and AY.42, and AY.121 and AY.122. 
When considering the lineage abundance profiles grouped by parent lineages, we found the predicted abundance profiles to not change distinctly across different parameter settings(Supplementary \autoref{sfig:omicron-aaf-sub-lineages}.

Finally, we found different settings for the AAF threshold and reference size to not distinctly affect the performance of the \kallisto{} method. We observed variations in the abundance estimates among multiple Delta sub-lineages. %With the \emph{FFM-Airport} sample being estimated to mostly contain sub-lineages that all share a high degree of genomic similarity, the effect of the considered parameter changes showed to be weaker and more arbitrary than for the \emph{Standards} and \emph{PanEU-Ger} data sets.

%\FloatBarrier
\begin{table}[bp]
\caption{Table showing the minimum reference sizes across the different alternative allele frequency (AAF) thresholds considered in the parameter escalation experiments across our three benchmark data sets. Here, we list the minimum number of genome sequences required per lineage to capture every mutation with an AAF above the considered AAF threshold at least once based on the implemented sampling strategy during reference construction. The \emph{Standards} reference database required the largest number of sequences to capture the predefined genomic variation. Overall, we observed that with an increasing AAF threshold, the minimum reference sizes per lineage decreased across all three benchmark data sets.}\label{stab:min-ref}
\begin{tabular}{r r r r}
\toprule
\textbf{AAF threshold} & \multicolumn{3}{l}{\textbf{Minimum number of sequences per lineage}} \\ 
&&& \\
 & \textbf{Standards} & \textbf{Pan-EU-Ger} & \textbf{FFM-Airport} \\ \midrule
0.25  & 20  & 3 & 3   \\ \midrule
0.5 & 10 & 2  & 2      \\ \midrule
0.85 & 10 & 1  & 1      \\ \bottomrule
\end{tabular}
\end{table}


\begin{figure*}[b!]  %% Add a [b!] if you prefer the wide image to be at the bottm of the page
\centering
\includegraphics[width=.95\textwidth]{FigureS3_Supplement.pdf}
\caption{Results for the parameter escalation experiments on the \emph{Pan-EU-GER} samples using the \kallisto{} method using pseudo-alignment implementation. We analyzed the data set with different parameterization for reference construction (x-axis: increasing AAF threshold, y-axis: increasing maximum number of sequences per lineage). Abundance predictions are displayed at a minimum threshold of 1\,\% and labelled at a threshold of 3\,\%. When comparing with the pandemic background at the time of wastewater sampling, we observed the AAF threshold and the maximum number of sequences per lineage to impact the abundance proportions among Alpha and Q.1 the most. With more sequences per lineage in the reference, we found the impact of the AAF filter on the observed ambiguities to decrease. We found more low abundant sub-lineages predicted in the real wastewater data compared to the \emph{Standards} data set and found those low abundant predictions to mostly not change distinctly across varying parameterization.}
\label{sfig:Pan-EU-GER-aaf}
\end{figure*}

\begin{figure*}%[b!]  %% Add a [b!] if you prefer the wide image to be at the bottm of the page
\centering
\includegraphics[width=.85\textwidth]{FigureS4_Supplement.png}
\caption{Results for the parameter escalation experiments on the \emph{FFM-Airport} data set using the \kallisto{} method. We analyzed the data set with different parameterization for reference construction (x-axis: increasing AAF threshold, y-axis: increasing maximum number of sequences per lineage). \textbf{Top}: Abundance predictions are displayed at a minimum threshold of 1\,\% abundance and labelled at a threshold of 3\,\% abundance. When comparing with the pandemic background at the time of wastewater sampling, we observed the following: Overall, we found more sub-lineages predicted with abundance below 1\,\% compared with the \emph{Standards} data set and the \emph{Pan-EU-GER} set. The \kallisto{} method detected more low abundant sub-lineages with increasing reference size and slightly less low abundant sub-lineages with increasing AAF threshold. Both the AAF threshold and the reference size showed to impact lineage ambiguities among Delta sub-lineages. \textbf{Bottom}: All abundance predictions are displayed as grouped by their parent lineage. We did not find the abundance predictions for parent lineages to change distinctly across experiments.}
\label{sfig:omicron-aaf-sub-lineages}
\end{figure*}

\begin{figure*}%[b!]  %% Add a [b!] if you prefer the wide image to be at the bottm of the page
\centering
\includegraphics[width=.95\textwidth]{FigureS5_Supplement.png}
\caption{SARS-CoV-2 lineage abundance assignments via Freyja \cite{karthikeyan2021wastewater} (v1.3.12) for the \emph{Standards}. We used the full reference UShER set as provided as a default by the tool. In this case, multiple sub-lineages were predicted and frequencies were distributed among them, resulting in a reduced frequency estimate for the true (parental) lineage and an increase in low-frequency detections. For example, in Mix\_07 the sub-lineages BA.2.16 and BA.2.4 were predicted with almost 50\,\%, respectively, while the included lineage BA.2 was not assigned (compare \autoref{sfig:freyja-reduced}).}
\label{sfig:freyja-full}
\end{figure*}

\begin{figure*}%[b!]  %% Add a [b!] if you prefer the wide image to be at the bottm of the page
\centering
\includegraphics[width=.95\textwidth]{FigureS6_Supplement.png}
\caption{SARS-CoV-2 lineage abundance assignments via Freyja \cite{karthikeyan2021wastewater} (v1.3.12) for the \emph{Standards}. We reduced the reference UShER set to the lineages part of our artificial mixtures, instead of using the full UShER barcode data set as shown in \autoref{sfig:freyja-full}.}
\label{sfig:freyja-reduced}
\end{figure*}

%\FloatBarrier
\begin{table}[bp]
\caption{Table summarizing the mapping of each \emph{Standards} sample.}\label{stab:mapping}
\begin{tabular}{r r r r}
\toprule
\textbf{SampleID} & \textbf{\begin{tabular}[c]{@{}c@{}}Total number \\of reads\end{tabular}} & \textbf{\begin{tabular}[c]{@{}c@{}}Number of \\mapped reads\end{tabular}} & \textbf{\begin{tabular}[c]{@{}c@{}}Average target \\base coverage depth\tnote{*}\end{tabular}}\\ \midrule
Mix\_01	& 11585401	&11409164	&67129  \\ \midrule
Mix\_02	&8000781	&7872877	&45648  \\ \midrule
Mix\_03	&7182909	&7082168	&41674  \\ \midrule
Mix\_04	&11156327	&11033124	&65477  \\ \midrule
Mix\_05	&9509819	&9358747	&54475  \\ \midrule
Mix\_06	&12228003	&12005442	&69829  \\ \midrule
Mix\_07	&11227258	&10999971	&63366  \\ \midrule
Mix\_08	&7991289	&7886999	&45904  \\ \midrule
Mix\_09	&22189148	&21855903	&21855903  \\ \midrule
Mix\_10	&8685555	&8614170	&8614170  \\ \midrule
Mix\_11	&2564976	&2535182	&2535182  \\ \midrule
Mix\_12	&2581594	&2557744	&2557744  \\ \midrule
Mix\_13	&8429568	&8295217	&8295217  \\ \midrule
Mix\_14	&6246713	&6173867	&6173867  \\ \midrule
Mix\_15	&11888445	&11752739	&11752739  \\ \midrule
Mix\_16	&6139010	&6092648	&6092648  \\ \bottomrule
\end{tabular}
\begin{tablenotes}
    \item[*] Target sequence was the SARS-CoV-2 reference genome (Wuhan-Hu-1) 
\end{tablenotes}
\end{table}
